# Supplementary material for: Peptide Release after Simulated Infant In Vitro Digestion of Dry Heated Cow’s Milk Protein and Transport of Potentially Immunoreactive Peptides across the Caco-2 Cell Monolayer
Source: Nutrients. 2020 Aug 18;12(8):2483. doi: 10.3390/nu12082483 (PMC7468992; doi:10.3390/nu12082483)
Supplement: Supplementary file 1 [file nutrients-12-02483-s001.zip]

Archive with 1 entries (1 files):
- supplementaryMaterial-20200621.docx
